# Supplementary material for: Clinical Outcomes Depending on Sympathetic Innervation in Pancreatic Cancer
Source: Cancers (Basel). 2023 Jun 2;15(11):3040. doi: 10.3390/cancers15113040 (PMC10252059; doi:10.3390/cancers15113040)
Supplement: Supplementary file 1 [file cancers-15-03040-s001.zip]

Archive with 1 entries (1 files):
- cancers-2380730-supplementary.pdf
